# Supplementary material for: MDM2 Drives Proteasome Inhibitor Resistance and Represents a TP53-Independent Therapeutic Vulnerability in Multiple Myeloma
Source: Cells. 2026 May 1;15(9):831. doi: 10.3390/cells15090831 (PMC13162650; doi:10.3390/cells15090831)
Supplement: Supplementary file 1 [file cells-15-00831-s001.zip]

Archive with 1 entries (1 files):
- cells-4267478-supplementary.pdf
